# Supplementary material for: Revisiting and corrections to the annotated SRSF3 (SRp20) gene structure and RefSeq sequences from the human and mouse genomes
Source: Cell Insight. 2023 Feb 26;2(2):100089. doi: 10.1016/j.cellin.2023.100089 (PMC10134197; doi:10.1016/j.cellin.2023.100089)
Supplement: Multimedia component 2 [file mmc2.xlsx]

## Sheet: Sheet1
Table S2. Coordinates of human SRSF3 and mouse Srsf3 isoforms.
		Human SRSF3
		NM_003017.5		NR_036610		OP838914(isoform 1)		OP966668 (isoform 2)		OP966669 (isoform 3)		OP966670 (isoform 3)
	hg38	Position	Size	Position	Size	Position	Size	Position	Size	Position	Size	Position	Size
mRNA*	chr6: 36594362-36602293/36602783	1-4228	4228	1-4684	4684	1-1411	1411	1-921	921	1-1867	1867	1-1377	1377
Exon 1	chr6: 36594362-36594481	1-120	120	1-120	120	1-120	120	1-120	120	1-120	120	1-120	120
Exon 2	chr6: 36596761-36596968	121-328	208	121-328	208	121-328	208	121-328	208	121-328	208	121-328	208
Exon 3	chr6: 36598849-36598983	329-463	135	329-463	135	329-463	135	329-463	135	329-463	135	329-463	135
Exon 4	chr6: 36599821-36600276	-	-	464-919	456	-	-	-	-	464-919	456	464-919	456
Exon 5	chr6: 36601152-36601190	464-502	39	920-958	39	464-502	39	464-502	39	920-958	39	920-958	39
Exon 6	chr6: 36601708-36601794	503-589	87	959-1045	87	503-589	87	503-589	87	959-1045	87	959-1045	87
Exon 7	chr6: 36601962-36602293/36602783	590-4228	3639	1046-4684	3639	590-1411	822	590-921	332	1046-1867	822	1046-1377	332
5' UTR		1-122	122	1-122	122	1-122	122	1-122	122	1-122	122	1-122	122
CDS**		123-617	495	123-497	375	123-617	495	123-617	495	123-497	375	123-497	375
3'UTR***		618-4228	3611	498-4684	4187	618-1411	794	618-921	304	498-1867	1370	498-1377	880
Protein (AA)		1-164	164	1-124	124	1-164	164	1-164	164	1-124	124	1-124	124
* without pA tail
** inluding STOP codon
*** excluding STOP codon
		Mouse Srsf3
		NM_013663.5		NR_036613.1		OP966671 (isoform 1)		OP966672 (isoform 2)		OP966673 (isoform 3)		OP966674 (isoform 4)
	mm10	Position	Size	Position	Size	Position	Size	Position	Size	Position	Size	Position	Size
mRNA*	chr17: 29032673-29041717/29042095	1-2585	2585	1-3041	3041	1-1295	1295	1-917	917	1-1751	1751	1-1373	1373
Exon 1	chr17: 29032673-29032786	1-127	127	1-127	127	1-114	114	1-114	114	1-114	114	1-114	114
Exon 2	chr17: 29036241-29036448	128-335	208	128-335	208	115-322	208	115-322	208	115-322	208	115-322	208
Exon 3	chr17: 29038490-29038624	336-470	135	336-470	135	323-457	135	323-457	135	323-457	135	323-457	135
Exon 4	chr17: 29039454-29039909	-	-	471-926	456	-	-	-	-	458-913	456	458-913	456
Exon 5	chr17: 29040775-29040813	471-509	39	927-965	39	458-496	39	458-496	39	914-952	39	914-952	39
Exon 6	chr17: 29041207-29041293	510-596	87	966-1052	87	497-583	87	497-583	87	953-1039	87	953-1039	87
Exon 7	chr17: 29041384-29041717/29042095	597-2585	1989	1053-3041	1989	584-1295	712	584-917	334	1040-1751	712	1040-1373	334
5' UTR		1-129	129	1-129	129	1-116	116	1-116	116	1-116	116	1-116	116
CDS**		130-624	495	130-504	375	117-611	495	117-611	495	117-491	375	117-491	375
3'UTR***		625-2585	1961	505-3041	2537	612-1295	684	612-917	306	492-1751	1260	492-1373	882
Protein (AA)		1-164	164	1-124	124	1-164	164	1-164	164	1-124	124	1-124	124
* without pA tail
** inluding STOP codon
*** excluding STOP codon
