# Supplementary material for: Revisiting and corrections to the annotated SRSF3 (SRp20) gene structure and RefSeq sequences from the human and mouse genomes
Source: Cell Insight. 2023 Feb 26;2(2):100089. doi: 10.1016/j.cellin.2023.100089 (PMC10134197; doi:10.1016/j.cellin.2023.100089)
Supplement: Multimedia component 3 [file mmc3.xlsx]

## Sheet: Sheet1
Table S1. Predicted miRNA binding sites in the revised 3ʹ UTR regions (yellow color) of human SRSF3 and mouse Srsf3 by TargetScan. The predicted miRNA binding sites in the original 3ʹ UTR regions of the RefSeq annotated transcripts, which are not existed in the revised sequences in this report, are in grey color. See more details in Fig. 4B.
Human SRSF3 NM_003017.5 3' UTR length: 3611
miRNA	Position	Site type
hsa-miR-21-5p	89-95	7mer-m8
hsa-miR-590-5p	89-95	7mer-m8
hsa-miR-206	858-864	7mer-m8
hsa-miR-613	858-864	7mer-m8
hsa-miR-1-3p	858-864	7mer-m8
hsa-miR-135b-5p	871-878	8mer
hsa-miR-135a-5p	871-878	8mer
hsa-miR-135b-5p	1791-1797	7mer-m8
hsa-miR-135a-5p	1791-1797	7mer-m8
Mouse Srsf3 MN_013663.5 3' UTR length: 1961
miRNA	Position	Site type
mmu-miR-21c	87-93	7mer-m8
mmu-miR-21a-5p	87-93	7mer-m8
mmu-miR-802-5p	606-612	7mer-m8
mmu-miR-26a-5p	697-703	7mer-A1
mmu-miR-26b-5p	697-703	7mer-A1
mmu-miR-206-3p	761-767	7mer-m8
mmu-miR-1A-3p	761-767	7mer-m8
mmu-miR-135a-5p	774-781	8mer
mmu-miR-135b-5p	774-781	8mer
mmu-miR-302c-3p	931-938	8mer
mmu-miR-33-5p	1322-1328	7mer-A1
